# Supplementary material for: Evaluating the kidney disease progression using a comprehensive patient profiling algorithm: A hybrid clustering approach
Source: PLoS One. 2025 Jul 11;20(7):e0310749. doi: 10.1371/journal.pone.0310749 (PMC12250582; doi:10.1371/journal.pone.0310749)
Supplement: S1 Table — (XLSX) [file pone.0310749.s002.xlsx]

## Sheet: Supp Tab 1 clusters matching
S1 Table: Unique phenotypes which were not matched by either algorithm
Variable type	Best matched cluster	Matching between two algorithms (%)
HA-AKI
Diagnosis	1	0.96
	2	0.77
	3	0.78
Procedure	1	1
	2	0.71
CA-AKI
Diagnosis	1	0.96
	2	0.85
	3	0.78
Procedure	1	0.76
	2	0.58
	3	0.73
No AKI
Diagnosis	1	1
	2	0.63
Procedure	1	0.97
	2	1
	3	0.85
