# Supplementary material for: Evaluating the kidney disease progression using a comprehensive patient profiling algorithm: A hybrid clustering approach
Source: PLoS One. 2025 Jul 11;20(7):e0310749. doi: 10.1371/journal.pone.0310749 (PMC12250582; doi:10.1371/journal.pone.0310749)
Supplement: S2 Table — (XLSX) [file pone.0310749.s003.xlsx]

## Sheet: Supp Tab 2  Unique Diagnoses
S2 Table. Diagnoses which were not selected by either algorithm across the three cohorts
HA-AKI (Degree, Betweenness)	CA-AKI	No-AKI
	(Degree, Betweenness)	(Degree, Betweenness)
Dyspnea_unspecified-R06.00(14,25.06)	-	Breast cancer screening- Z12.39** (23, 67.08)
Pneumonia_organism-J18.9*(4,5.16)	-	Screening malignant neoplasm colon-Z12.11** (19, 10.43)
Hyperlipidemia-E78.5(1,0)	-	Mammogram screening- Z12.31** (11, 0.85)
Diarrhea_unspecified-R19.7(16,35.79)	-	Vitamin D deficiency unspecified-E55.9** (1, 0.00)
Nausea_with_vomiting-R11.2*(14,31.74)	-	-
Dehydration-E86.0*(2,0)	-	-
