# Supplementary material for: Evaluating the kidney disease progression using a comprehensive patient profiling algorithm: A hybrid clustering approach
Source: PLoS One. 2025 Jul 11;20(7):e0310749. doi: 10.1371/journal.pone.0310749 (PMC12250582; doi:10.1371/journal.pone.0310749)
Supplement: S3 Table — (XLSX) [file pone.0310749.s004.xlsx]

## Sheet: Supp Table 3 Similarities CPT
S3 Table. Similarities of the procedures among the cohorts
Similar patient phenotypes	HA-AKI (Degree, Betweenness)	CA-AKI	No-AKI
Basic metabolic panel		(Degree, Betweenness)	(Degree, Betweenness)
Chemistry ‚measures the amount of potassium (84132)	(36, 32.38)	(40, 29.97)	(32, 21.63)
Chemistry ‚measure the concentration of sodium (84295)	(46, 62.90)	(45, 55.47)	(37, 27.26)
Chemistry ‚amount of chloride in the blood (82435)	(38, 28.52)	(37, 25.79)	(32, 42.24)
Chemistry ‚measures the carbon dioxide (82374)	(29, 13.17)	(23, 11.43)	(20, 15.40)
Chemistry ‚measure the amount of urea nitrogen in patient blood (84520)	(24, 4.09)	(25, 4.76)	(17, 5.14)
Chemistry ‚amount of creatinine in the blood (82565)	(20, 2.05)	(25, 4.76)	(13, 3.85)
Chemistry ‚blood test used to measure the glucose level (82947)	(37, 28.55)	(36, 20.00)	(30, 13.56)
Chemistry ,calcium level (82310)	(11, 0.00)	(15, 0.34)	(11, 0.38)
Electrolyte panel (80051)	(25, 4.97)	(25, 7.05)	(22, 12.26)
Liver enzymes
Chemistry ‚quantitate the enzyme aspartate aminotransferase (84450)	(33, 19.84)	(25, 5.23)	(21, 4.46)
Chemistry ‚quantitate the enzyme alanine aminotransferase (84460)	(37, 28.67)	(27, 86.72)	(18, 3.33)
Chemistry ‚measures the alkaline phosphatase (84075)	(35, 22.33)	(30, 13.43)	(31, 45.31)
Coagulation
Prothrombin Time (85610)	(3, 0.00)	(4, 0.00)	(34, 64.01)
Partial thromboplastin time, PTT (85730)	(17, 64.19)	(16, 7.21)	(21, 1.37)
Cardiovascular
Chemistry ‚measures of Creatine kinase (82550)	(19, 6.80)	(17, 7.80)	(3, 11.43)
Chemistry ‚measures the amount of natriuretic peptide (83880)	(13, 4.71)	(13, 3.42)	(34, 41.77)
Chemistry ‚ quantitative troponin (84484)	(11, 0.91)	(6, 0.37)	(30, 10.32)
Microbiology Culture
Blood aerobic with isolation (87040)	(27, 11.39)	(25, 8.87)	(43, 58.84)
Any source except urine, blood, or stool (87070)	(41, 47.52)	(33, 17.73)	(39, 37.41)
Bacterial; aerobic isolate (87077)	(26, 16.06)	(22, 5.14)	(22, 2.14)
Susceptibility studies, antimicrobial agent (87186)	(25, 16.62)	(15, 1.68)	(17, 0.54)
Gram or Giemsa stain (87205)	(42, 40.35)	(40, 32.15)	(48, 88.43)
Radiology
Diagnostic Radiology Procedures of the Head and Neck (70450)	(28, 41.73)	(17, 15.81)	(10, 0.15)
Diagnostic Radiology Procedures of the Abdomen (74176)	(35, 19.00)	(26, 10.44)	(15, 0.15)
Low dose CT scan for lung cancer screening (G0297)	(46, 80.84)	(34, 34.84)	(36, 22.40)
Blood transfusion
Blood screening for the presence of any antibodies to red blood cells (86850)	(30, 11.03)	(36, 34.52)	(26, 37.14)
Blood test to determine blood type (86900)	(30, 11.03)	(37, 36.49)	(40, 42.71)
Measures the lactate dehydrogenase (83615)	(33, 21.03)	(42, 103.51)	(39, 184.00)
Level of cares
Emergency room visit (99285)	(5, 0.00)	(1, 0.00)	(3, 0.00)
Critical care service (99291)	(16, 0.75)	(25, 3.43)	(27, 8.32)
Hospital Discharge (99239)	(3, 0.00)	(30, 69.13)	(42, 47.63)
Others
Chemistry ‚blood gas analysis (82803)	(29, 18.38)	(36, 41.13)	(23, 5.24)
Chemistry ‚measures the lactate (83605)	(30, 27.13)	(29, 17.02)	(46, 74.02)
Chemistry ‚measures the amount of lipase enzyme (83690)	(35, 76.83)	(16, 9.74)	(44, 90.25)
Test for presence of C-reactive protein (86140)	(27, 14.07)	(23, 17.61)	(27, 4.05)
Pressurized or nonpressurized inhalation treatment (94640)	(13, 2.38)	(22, 10.60)	(40, 31.76)
Drug test, presumptive, any number of drug classes (G0479)	(25, 151.52)	(13, 64.09)	(16, 7.30)
