# Supplementary material for: Evaluating the kidney disease progression using a comprehensive patient profiling algorithm: A hybrid clustering approach
Source: PLoS One. 2025 Jul 11;20(7):e0310749. doi: 10.1371/journal.pone.0310749 (PMC12250582; doi:10.1371/journal.pone.0310749)
Supplement: S4 Table — (XLSX) [file pone.0310749.s005.xlsx]

## Sheet: Supp Tab 4 Regression Analysis
S4 Table. Regression analysis of the top nodes identified by both algorithms
	Comorbidity	No AKI (n=46133)		HA-AKI			CA-AKI
				(n=5981)			(n=6762)
		n	%	n	%	OR	n	%	OR
HA-AKI	Z82.49	6689	14.5	1086	18.16	1.18***	779	11.52	0.71***
	Z79.891	4087	8.86	681	11.39	1.23***	587	8.68	0.93
	I36.1	5578	12.09	1044	17.46	1.64***	485	7.17	0.57***
	J98.11	3004	6.51	1024	17.12	3.03***	358	5.29	0.80***
	G89.29	8988	19.48	973	16.27	0.75***	877	12.97	0.59***
CA-AKI	V45.89	3479	7.54	745	12.46	1.59***	748	11.06	1.42***
	I11.0	3660	7.93	1170	19.56	3.15***	597	8.83	1.20***
	F41.9	8703	18.87	1204	20.13	1.01	947	14	0.66***
No AKI	I25.2	4585	9.94	789	13.19	1.40***	549	8.12	0.80***
	Z90.49	5700	12.36	933	15.6	1.28***	671	9.92	0.78***
	Z09	6723	14.57	734	12.27	0.80***	591	8.74	0.54***
	E11.22	11927	25.85	42	0.7	0.02***	20	0.3	0.01***
	Z12.39	5475	11.87	328	5.48	0.39***	445	6.58	0.48***
Significance 0.05* 0.01** 0.001***
Top nodes for HA-AKI
Z82.49 - family history of ischemic heart disease and other circulatory system diseases
Z79.891 - long-term use of an opiate analgesic, such as methadone for pain management
I36.1 - nonrheumatic tricuspid valve insufficiency
J98.11 - atelectasis, which is a condition where the lung or part of the lung collapses and doesn't fully inflate
G89.29 -other chronic pain
Top nodes for CA-AKI
Z79.891 - long-term use of an opiate analgesic, such as methadone for pain management
J98.11 - atelectasis, which is a condition where the lung or part of the lung collapses and doesn't fully inflate
V45.89 - post femoral popliteal surgery
I11.0 - hypertensive heart disease with heart failure
F41.9 - unspecified anxiety disorder
Top nodes for No AKI
I25.2 - myocardial infarction
Z90.49 - acquired absence of other specified parts of the digestive tract
Z82.49 - family history of ischemic heart disease and other circulatory system diseases
Z09 - follow-up examination after treatment for conditions other than malignant neoplasms
E11.22 - Type 2 diabetes mellitus with diabetic chronic kidney disease
Z12.39 - encounter for other screening for malignant neoplasm of the breast
